# Supplementary material for: Cold-Induced Vasodilation during Single Digit Immersion in 0°C and 8°C Water in Men and Women
Source: PLoS One. 2015 Apr 17;10(4):e0122592. doi: 10.1371/journal.pone.0122592 (PMC4401544; doi:10.1371/journal.pone.0122592)
Supplement: S1 Dataset — (XLSX) [file pone.0122592.s001.xlsx]

## Sheet: Participants
Participant	Sex	Age	Age	Age	BM	Stature	Duration between	Room	visit 1	Room	visit 2
#		Yrs	Mnths	yrs.mnths	Kg	cm	days	temp	rh	temp	rh
1	M	31	0	31	115.7	194.3	3	19.5	35.1	20.8	21.5
2	M	30	6	30.5	85	180	3	19.5	35.1	20.8	21.5
3	F	29	8	29.6667	59	163	3	24.8	20.4	27.5	22.6
4	M	29	11	29.9167	92	181.5	3	24.8	20.4	27.5	22.6
5	M	20	11	20.9167	75.4	174.1	7	23.9	22.7	22.9	34.7
6	M	20	6	20.5	74.1	177.6	7	23.9	22.7	22.9	34.7
7	M	42	1	42.0833	83.7	176.2	7	22.6	36.2	23.3	38
8	F	20	3	20.25	57.5	165.1	7	22.6	36.2	23.3	38
9	M	26	10	26.8333	87.9	190.4	7	23.2	36	23.3	38
10	M	32	3	32.25	72.9	185.8	7	23.2	36	23.3	38
11	F	20	6	20.5	56.4	172.4	7	26.7	21.9	22.9	34.7
12	M	32	9	32.75	60	171.3	7	26.7	21.9	22.9	34.7
13	F	31	11	31.9167	65.2	162.2	7	21.3	34.5	21.3	34.3
14	F	20	10	20.8333	64.9	163.7	7	21.3	34.5	21.3	34.3
15	M	28	1	28.0833	85.3	192	7	21.6	50.2	24.8	34.7
16	M	24	2	24.1667	83.7	176.6	7	21.6	50.2	24.8	34.7
17	M	28	0	28	85.2	177.8	7	22.7	32.9	22.2	31.4
18	F	52	7	52.5833	76.6	173.4	7	22.7	32.9	22.2	31.4
19	M	34	11	34.9167	67.3	174.5	7	22.3	31.5	21.8	33.5
20	M	23	10	23.8333	84	188	7	22.3	31.5	21.8	33.5
21	M	22	1	22.0833	74.1	179.7	3	22.8	48.2	22.9	34.7
22	F	22	7	22.5833	81.3	186.4	3	22.8	48.2	22.9	34.7
23	F	20	8	20.6667	75.7	170.2	3	21.5	43	21.9	40.7
24	F	28	8	28.6667	85.4	165.2	3	21.5	43	21.9	40.7
25	F	21	5	21.4167	60.6	163	3	21.5	43	21.9	40.7
26	F	23	10	23.8333	55	157.5	3	21.5	43	21.9	40.7
27	F	29	6	29.5	60	172	7	20.3	46	21.9	40.7
28	F	22	9	22.75	80.6	165.2	4	20.3	46	21.5	43
29	F	36	5	36.4167	66	168.6	7	24.8	44	23.1	50.5
30	F	24	10	24.8333	45.7	153	7	23.2	31.3	22.1	38.2

## Sheet: FingerTemp
0degC
Participant #	0	1	2	3	4	5	6	7	8	9	10	11	12	13	14	15	16	17	18	19	20	21	22	23	24	25	26	27	28	29	30	31	32	33	34	35
1	19.5	4.68	2.53	1.74	0.98	0.71	0.38	0.31	0.28	0.48	0.97	1.59	1.94	3.57	4.17	4.53	4.78	5.64	5.79	7	7.49	7.84	7.5	6.29	4.71	3.84	4.89	5.8	7.25	5.98	6.66	14.67	22.35	25.12	27.59	28.13
2	19.5	4.87	4.28	3.51	2.8	2.01	1.13	0.85	0.98	0.97	1.27	1.98	3.61	6.59	9.06	10.61	10.98	11.29	11.81	10.67	9.2	7.65	6.48	5.76	4.47	4.34	4.2	3.75	3.74	5.06	6.46	19.49	24.88	27.54	28.64	29.45
3	20.3	4.61	2.91	1.4	0.99	0.63	0.41	0.28	0.22	0.29	0.4	2.26	3.81	7.49	7.81	11.31	12.39	13.23	11.49	11.35	12.49	11.7	10.39	10.33	11.77	10.78	9.1	8.2	10.79	9.4	9.57	16.41	23.04	25.54	27.2	28.14
4	20.1	6.2	4.01	1.98	1.53	1.15	0.67	1.08	2.89	5.39	7.99	8.14	10.54	9.38	11.45	10.8	10.6	8.64	9.93	9.99	10.6	11.41	11.65	11.74	11.66	12.13	12.08	10.45	10.48	10.36	10.05	21.21	27.89	28.49	29.27	29.76
5	19.8	6	3.75	2.35	1.33	0.66	0.45	0.43	0.38	0.24	0.38	1.75	5.34	7.8	8	7	6.85	6.84	6.87	6.66	6.72	6.37	6.36	5.89	5.95	6.27	6.4	6.79	7.36	7.24	6.87	15.7	19.39	21.7	22.41	24.55
6	19.8	3.81	2.07	1.23	0.74	0.45	0.21	0.18	0.13	0.11	0.08	0.07	0.05	0.05	0.09	0.17	0.44	0.96	1.87	4.36	6.67	6.82	7.08	7.26	7.4	7.82	8.32	7.13	5.76	4.43	2.6	4.33	6.29	8.57	12.38	18.66
7	21.2	6.34	4.39	3.29	2.14	1.55	1.02	0.69	0.44	0.39	0.33	0.27	0.4	1.4	4.98	6.98	10.1	9.75	9.75	9.61	9.44	8.65	6.84	5.6	4.66	3.75	2.98	2.47	2.25	1.77	1.51	9.43	18.84	25.59	28.38	29.16
8	20.5	2.29	1.36	0.77	0.41	0.26	0.15	0.1	0.09	0.1	0.23	0.5	0.67	1.18	1.46	1.73	1.78	1.73	1.53	1.51	1.7	1.71	2.12	1.78	1.65	1.86	2.1	1.81	1.75	1.77	1.73	14.81	19.46	21.98	22.55	23.08
9	21.5	3.39	2.71	1.92	1.33	0.55	0.35	0.27	0.3	0.72	1.98	4.09	7.79	7.8	6.7	6.19	5.21	5.98	6.33	4.93	3.26	3.74	3.69	3.77	3.02	2.4	1.93	2.5	3.69	3.11	4.03	21.98	25.98	26.85	27.25	27.6
10	20.1	3.48	1.99	1.43	1.15	0.61	0.43	0.28	0.31	0.8	2.56	6.47	10.98	14.76	18.06	15.7	15.64	16.76	20.3	18.88	20.37	18.08	14.65	15.43	17.62	19	17.94	18	14.5	11.86	9.41	19.76	29.99	31.46	31.45	31.45
11	19.6	3.62	1.71	0.86	0.61	0.42	0.3	0.21	0.18	0.13	0.11	0.09	0.11	0.11	0.13	0.23	0.36	0.48	1.24	1.48	2.15	2.21	2.13	2.98	4.46	6.77	8.62	10.51	9.37	9.36	9.23	14.9	19.99	22.53	23.7	24.68
12	19.6	4.6	2.73	1.77	1.45	0.95	0.85	0.54	0.39	0.25	0.22	0.19	0.2	0.26	0.47	1.29	2.28	4.5	6.98	9.89	10.67	8.26	8.22	7.62	8.33	9.15	9.78	7.59	6.67	5.51	4.13	6.65	7.78	13.75	21.41	23.84
13	19.7	6.44	3.9	2.5	1.65	1.1	0.71	0.5	0.33	0.24	0.17	0.13	0.1	0.08	0.07	0.07	0.08	0.09	0.15	0.35	0.58	1.26	1.95	3.38	4.48	6.36	8.34	9.36	10.29	9.79	9.76	19.38	25.22	26.98	27.95	28.26
14	19.6	3.8	2.66	1.46	0.82	0.56	0.49	0.49	0.44	0.28	0.25	0.17	0.16	0.14	0.19	0.35	0.84	1.77	3.27	5.95	8.14	9.18	8.22	8.65	9.08	8.93	7.06	6.33	5.32	4.3	3.72	11.35	18.98	22.93	24.15	24.71
15	20.2	6.9	5.04	3.38	2.32	1.64	1.1	0.78	0.53	0.51	0.35	0.27	0.2	0.22	0.29	0.43	1.17	2.46	4.46	7.46	9.2	9.04	8.11	6.75	7.09	7.49	7.39	5.9	4.75	3.07	2.72	6.12	8.57	18.47	25.23	27.52
16	20.2	7.37	4.1	2.78	1.84	1.29	0.97	0.9	0.87	1.18	2.08	4.52	7.61	8.75	7.97	8.28	8.04	7.9	8.33	6.13	7.41	7.51	6.38	5.2	4.96	6.03	7.66	7.78	5.34	7.06	6.13	17.91	24.49	27.5	29.52	30.53
17	21.3	5.24	3.1	1.76	1.14	0.87	0.68	0.64	0.54	0.51	0.6	0.97	2.04	3.52	5.06	10.95	13.67	16.78	16.66	16.52	14.89	15.59	13.92	12.85	16.95	16	13.51	13.8	12.7	11.71	11.61	28.61	29.52	28.85	28.06	27.8
18	20.9	5	3.43	2.3	1.71	1.23	1.02	1.09	1.87	3.76	5.99	9.77	11.29	11.82	11.3	6.9	3.12	2.13	1.7	1.5	1.46	1.61	1.94	3.28	4	3.81	3.68	3.82	7.99	12.1	11.68	26.7	28.22	28.89	29.09	29.11
19	19.9	4.67	2.57	1.88	1.3	1.25	0.73	0.67	0.6	0.48	0.34	0.3	0.28	0.26	0.18	0.18	0.21	0.14	0.13	0.18	0.23	0.33	0.35	0.38	0.31	0.23	0.3	0.48	0.6	0.74	0.89	5.64	8.3	13.96	21.98	25.25
20	19.9	3.3	2.47	1.74	1.62	1.54	1.3	1.17	1.04	0.83	0.72	0.62	0.56	0.49	0.45	0.43	0.48	0.93	1.3	1.92	2.84	3.55	3.39	3.36	2.88	2.51	2.08	1.65	1.38	1.22	1.08	5.13	6.79	9.89	16.38	20.67
21	20.6	5.32	3.3	1.66	0.98	0.95	0.65	0.5	0.34	0.28	0.25	0.34	0.67	1.88	3.05	4.76	6.67	7.32	7.19	8.06	8.07	8.11	8.04	7.99	7.97	8.58	8.55	9.08	9.72	8.99	9.96	21.98	25.93	28.36	29.24	29.8
22	20.1	4.2	3.51	2.07	1.64	1.42	1.42	1.42	1.32	1.31	1.67	2.59	4.1	6.9	10.25	11.61	8.58	7.6	8.07	8.77	8.06	8.78	8.75	9.34	9.21	9.2	9.18	9.14	9.2	9.19	7.31	17.49	22.47	25.48	25.79	26.8
23	19.6	12.11	3.75	1.83	0.78	0.56	0.14	-0.1	-0.16	-0.01	0.08	-0.07	0.24	0.76	1.45	1.44	2.29	3.13	3.41	4.56	4.74	5.76	4.96	4.82	4.52	4.24	3.94	3.72	5.1	5.04	6.17	5.49	12.5	17.56	20.12	21.35
24	19.8	14.49	5.57	4.34	3.42	2.78	1.69	1.99	2.34	4.13	6.91	9.71	10.74	13.26	10.78	10.35	8.49	7.24	6.85	7.2	6.18	5.2	5.32	5.82	5.83	7.33	9.03	8.26	10.59	11.09	11.6	9.95	20.71	24.74	28.91	31.68
25	19.8	19.3	2.28	2.88	2.1	1.98	1.42	1.34	2.48	2.6	3.67	11.12	12.23	13.69	18.45	11.56	9.13	9.28	9.67	10.79	14.07	16.23	16.08	11.63	9.2	7.56	6.98	7.17	6.29	6.32	7.38	8.74	17.45	24.39	25.51	27.95
26	19.9	23.18	7.27	4.49	2.94	2.52	2.22	2	2.44	3.65	6.8	8.95	10.79	12.86	14.67	11.07	11.55	11.74	11.55	11.55	10.41	11.29	9.58	10.56	12.47	14.22	15.47	14.54	9.97	9.26	8.71	11.53	17.13	21.9	23.41	23.9
27	19.8	5	2.88	1.77	1.37	0.99	0.69	0.56	0.42	0.38	0.31	0.32	0.45	0.63	0.7	0.66	0.57	0.6	0.69	0.85	1.19	1.7	2.47	3.38	4.71	5.18	5.56	5.57	5.86	6.21	6.12	15.16	20.45	23.23	24.33	25.05
28	19.8	6.28	4.3	2.98	2.22	1.64	1.32	1.14	1.07	0.89	1.09	2.08	3.42	4.49	4.86	4.91	5.53	5.37	4.45	4.52	5.2	5.27	4.13	3.11	3.51	3.65	4.57	4.23	4.91	4.57	4.6	13.29	18.72	22.18	23.62	24.01
29	20.54	4.57	3.36	2.46	1.87	1.35	1.12	0.86	0.9	0.7	0.83	1.37	2.42	3.3	5.46	6.27	6.09	6.73	6.43	6.3	6.1	4.13	3.71	3.11	3.18	3.22	3.09	3.94	4.7	6.18	6.59	15.26	20.9	24.69	28.18	29.78
30	18.82	6.22	3.45	2.33	2.02	1.08	1.12	1.47	1.28	1.37	1.47	1.33	1.6	1.84	1.87	2.17	1.55	1.53	1.7	1.92	2.23	2.67	2.6	2.58	3.37	4.13	4.39	4.58	4.6	4.74	4.67	10.34	14.02	17.54	19.55	20.61
8degC	0	1	2	3	4	5	6	7	8	9	10	11	12	13	14	15	16	17	18	19	20	21	22	23	24	25	26	27	28	29	30	31	32	33	34	35
1	19.4	10.63	9.02	8.84	9.28	11.24	12.11	11.54	12.48	12.2	13.68	13.71	13.63	12.84	12.59	13.14	12.15	11.96	12.55	11.2	9.5	8.64	7.85	7.99	10.42	12.37	12.29	12	11.37	10.87	10.62	17.56	20.93	23.38	24.47	24.71
2	19.7	10.84	9.85	9.29	8.57	8.32	8	9.79	11.6	12.55	13.18	12.78	11.4	9.25	8.66	8.05	7.99	8.14	8.81	9.68	10.2	10.35	10.09	9.6	9.22	8.76	8.25	7.98	8.1	7.66	7.8	15.99	19.84	23.74	25.61	26.87
3	22.5	12.42	11.36	12.08	12.5	13.98	12.28	12	11	10.71	10.59	10.36	10.79	11.86	11.98	11.87	12.19	12.49	11.82	11.52	10.68	10.58	11.04	11.3	11.85	11.52	11.57	11.62	11.7	12.11	12.6	16.2	19.44	21.49	23.28	23.82
4	22.6	13.74	15.29	15.62	15.2	11.82	9.68	12.98	15.83	16.65	17.45	17.66	17.44	16.95	14.1	11.9	12.5	13.6	15.5	16.69	15.01	11.96	11.37	14.5	13.84	15.09	15.25	15.58	16.1	12.81	11.01	25.93	29.46	30.88	31.08	31.72
5	19.6	9.93	9.16	8.75	8.46	8.39	8.32	8.39	9.06	10.29	11.27	11.86	12.09	12.04	11.68	12.1	12.5	12.85	13.03	13.08	12.79	12.79	12.16	11.57	10.86	10.73	11.04	11.29	11.44	11.6	11.03	12.45	13.79	19.34	23.48	25.22
6	19.4	10.94	9.59	9.09	8.63	8.42	8.27	8.2	8.17	8.16	8.24	9.44	10.7	11.29	11.2	11.12	11.12	10.8	10.56	10.47	10.45	10.54	10.46	10.11	9.88	9.68	9.56	9.45	9.38	9.4	9.32	10.6	11.15	11.92	14.39	16.81
7	19.9	11.26	10.05	9.35	9.02	8.72	8.56	8.45	9.53	12.19	14.76	16.09	15.7	14.4	14.84	12.45	10.29	9.45	8.84	8.52	8.39	9.02	11.78	13.67	15.93	16.92	16.06	13.83	13.75	12.95	12.9	13	17.6	25.6	29.14	30.35
8	19.9	10.21	8.94	8.83	8.64	8.46	8.36	8.13	7.9	8.28	8.35	8.39	7.65	7.5	7.63	7.47	7.47	7.98	8.32	9.18	9.9	9.74	9.56	9.49	9.07	8.83	8.79	8.62	8.51	8.38	8.35	11.7	13.48	15.15	16.28	16.99
9	21.1	9.71	9.12	8.15	8	9.18	12.16	13.6	14.01	12.35	11.31	10.44	9.97	10.22	12.25	12.78	12.66	12.94	12.26	11.39	10.77	10.45	11.22	12.62	12.1	11.92	11.25	10.66	10.65	10.63	10.57	18.69	24.18	30.42	30.66	31.68
10	21.7	10.92	9.77	8.33	7.78	7.9	8	8.18	9.49	12.38	13.7	15.29	17.59	15.35	13.07	14.31	16.03	16.67	17.64	19.35	18.83	17.48	19.4	17.04	16.79	19.78	20.16	16.06	17.8	17.74	19.71	28.99	31.48	31.58	31.8	32.17
11	19.9	11.23	9.98	9.3	8.66	8.4	7.81	8.05	8.51	10.34	11.4	11.35	11.49	11.32	11.31	10.75	10.41	10.11	9.85	10.03	10.3	9.96	9.92	9.79	9.84	9.98	9.74	9.5	9.33	9.26	9.47	16.58	19.21	21.48	23.6	24.48
12	20.2	11.21	9.74	8.92	8.48	8.22	8.77	9.27	10.33	11.31	11.36	10.6	10.59	10.52	10.16	9.99	9.61	8.96	8.77	8.82	9.35	9.79	10.13	10.68	10.93	11.5	11.12	10.96	10	9.37	9.22	17.11	20.37	23.26	26.93	29.46
13	19	9.7	9	8.6	8.44	8.36	8.3	8.31	8.28	8.26	8.56	9.68	11.72	12.44	12.62	13.09	12.91	12.48	12.79	12.86	12.21	11.02	10.8	10.15	9.96	9.79	10.39	10.59	10.65	10.95	10.77	18.8	24.28	27.15	28.53	28.98
14	19	10.19	9.22	8.78	8.56	8.47	8.45	9.18	10.69	10.93	9.88	9.69	10.1	10.25	10.34	10.08	9.71	9.44	9.2	8.97	8.66	8.66	8.75	8.78	8.68	8.5	8.73	9.25	9.54	9.72	9.67	13.75	16.36	18.36	19.65	20.28
15	19.8	10.7	9.26	8.64	8.5	8.3	8.28	8.26	8.36	8.83	9.91	10.84	10.89	10.55	10.28	9.92	9.6	9.38	9.21	9.15	8.88	8.78	8.64	8.4	8.29	8.21	8.18	8.13	8.11	8.12	8.15	11.63	15.41	17.39	17.61	17.75
16	20.3	11.33	10.09	9.14	9.21	9.95	12.64	13.94	14.93	12.73	11.94	11.71	11.95	11.6	10.32	9.65	9.51	9.54	10.63	11.18	10.42	9.87	10	10.71	10.25	9.57	9.31	9.27	10.97	12.96	12.15	16.6	20.59	23.59	26.09	27.25
17	21.3	12.16	10.45	9.66	9.47	11.13	16.11	17.61	17.73	17.78	18.1	18.15	18.29	18.42	18.18	17.9	16.94	15.89	14.69	15.73	18.1	15.27	15.06	15.2	15.15	15.79	17.22	17.06	20.79	16.84	16.05	20.9	28.99	29.7	28.95	29.86
18	22.9	11.73	9.07	8.87	8.98	9.11	9.49	10.08	10.83	11.06	10.15	9.9	10.78	11.18	11.74	11.97	9.83	9.5	9.34	10.67	10.4	10.17	10.17	10.29	10.57	11.69	11.89	12.09	12.84	12.7	12.4	28.99	20.03	30.07	30.83	30.79
19	19.4	10.74	9.69	9.1	8.29	8.57	8.45	8.41	8.33	8.32	8.3	8.31	8.31	8.31	8.33	8.45	8.71	9.25	9.69	10.09	10.23	10.02	9.8	9.55	9.5	9.56	9.53	9.54	9.35	9.28	9.25	12.87	14.26	15.44	16.08	16.43
20	19.4	10.3	9.57	9.2	8.84	8.79	8.71	8.59	8.41	8.45	8.59	8.97	9.09	9.07	9.16	9.24	9.59	9.57	9.27	9.2	9	8.79	8.6	8.68	8.6	8.68	8.78	9.27	9.26	9.18	9.23	11.01	12.12	14.08	15.85	16.53
21	22.9	13.64	11.41	10.7	10.47	12.66	15.11	15.48	13.72	14.36	12.71	10.67	9.74	9.99	12.76	12.59	10.8	10.25	10.27	14.09	13.7	12.12	11.88	11.3	11.07	11.42	10.51	10.56	10.38	10.57	11.65	23.22	25.96	26.73	25.42	25.47
22	20.7	11.21	10.21	9.65	9.51	9.53	9.98	10.66	10.86	11.81	11.13	9.9	9.57	9.73	10.09	10.19	9.84	10.24	11.87	12.44	11.8	10.6	9.84	10.01	10.09	10.2	10.22	9.88	9.93	10.15	10.68	17.25	19.78	25.3	27.97	29.83
23	19.6	18.82	11.16	9.37	8.53	8	7.84	7.77	7.98	8.34	8.8	9.31	9.3	9.9	9.88	9.71	9.42	9.49	9.37	9.77	10.07	10.18	10.09	9.82	9.28	9.48	9.54	9.37	9.59	9.16	9.53	9.7	11.08	13.67	15.77	17.03
24	20.7	21.1	13.24	10.56	10.03	9.53	9.26	9.47	9.82	10.83	12.04	11.56	11.4	12.56	14.23	14.3	13.22	13.07	14.17	14.04	13.77	13.78	12.17	12.24	13.7	13.07	12.03	13.53	11.72	11.37	11.02	10.95	15.79	18.69	22.22	25.37
25	20.9	16.95	10.12	9.8	9.56	10.32	11.1	11.18	10.98	11.98	12.88	11.86	12.04	13.16	12.98	11.83	10.94	11.06	11	11.23	11.6	11.26	9.95	10.9	11.28	11.22	10.59	10.35	10.48	11.13	10.72	10.77	14.83	19.38	20.77	23.04
26	19.6	16.57	11.31	10.27	9.78	9.67	10.07	12.09	11.78	11.9	12.55	12.97	13.36	14.45	15.19	14.7	13.34	12.55	12.7	12.64	12.88	12.09	11.99	11.74	11.44	11.31	11.57	11.79	12.21	12.14	12.09	11.48	15.42	19.05	20.71	21.62
27	20.3	19.6	12.1	10.13	9.27	8.8	8.61	8.47	8.42	8.46	8.52	8.54	8.58	8.77	8.96	9.36	9.53	9.27	9.18	9.17	9.18	9.22	9.25	9.34	9.28	8.98	8.96	8.95	8.87	8.83	8.8	8.76	10.3	11.81	13.67	14.67
28	19.3	11.72	10.56	10.29	10.19	11.01	12.53	12.79	12.71	12.47	12.23	12.15	12.06	11.6	11.52	11.25	11.09	11.2	11.32	11.19	10.76	10.77	11.06	10.94	11.24	11.7	11.85	11.59	11.53	11.4	11.63	15.19	18.37	20.81	22.07	22.93
29	21	11.75	10.12	9.46	8.93	8.85	9.62	10.7	11.26	11.61	11.62	11.35	11.17	10.36	9.61	9.19	9.11	9.63	10.73	11.66	11.53	10.83	10.99	11.65	11.7	11.82	11.09	10.85	10.36	9.8	9.54	12.99	17.86	22.66	26.04	27.28
30	18.81	11	10.03	9.5	9.25	9.14	9.07	9.04	9.13	9.76	10.23	10.47	10.52	10.53	10.51	10.52	10.33	10.22	10.15	10.05	9.94	9.88	9.94	10.08	10.18	10.2	10.24	10.27	10.3	10.36	10.36	12.18	14.23	16.84	18.29	18.74

## Sheet: WaterTemp
0degCC
Participant #	0	1	2	3	4	5	6	7	8	9	10	11	12	13	14	15	16	17	18	19	20	21	22	23	24	25	26	27	28	29	30
1	1.11	1.14	1.11	1.1	0.78	0.99	0.9	1.17	0.58	0.42	0.41	0.38	0.03	0.03	0.09	0.22	0.38	0.35	0.12	0.2	0.16	0.24	0.23	0.24	0.36	0.26	0.22	0.26	0.21	0.11	0.02
2	1.11	1.14	1.11	1.1	0.78	0.99	0.9	1.17	0.58	0.42	0.41	0.38	0.03	0.03	0.09	0.22	0.38	0.35	0.12	0.2	0.16	0.24	0.23	0.24	0.36	0.26	0.22	0.26	0.21	0.11	0.02
3	0.03	0.03	0.03	0.03	0.03	0.03	0.03	0.03	0.03	0.03	0.03	0.03	0.03	0.03	0.03	0.03	0.03	0.03	0.03	0.03	0.03	0.03	0.03	0.03	0.03	0.03	0.03	0.03	0.03	0.03	0.03
4	0.03	0.03	0.03	0.03	0.03	0.03	0.03	0.03	0.03	0.03	0.03	0.03	0.03	0.03	0.03	0.03	0.03	0.03	0.03	0.03	0.03	0.03	0.03	0.03	0.03	0.03	0.03	0.03	0.03	0.03	0.03
5	0.03	0.03	0.03	0.03	0.03	0.03	0.03	0.03	0.03	0.03	0.02	0.02	0.02	0.02	0.02	0.02	0.02	0.02	0.02	0.03	0.02	0.03	0.02	0.03	0.03	0.03	0.03	0.03	0.03	0.03	0.03
6	0.03	0.03	0.03	0.03	0.03	0.03	0.03	0.03	0.03	0.03	0.02	0.02	0.02	0.02	0.02	0.02	0.02	0.02	0.02	0.03	0.02	0.03	0.02	0.03	0.03	0.03	0.03	0.03	0.03	0.03	0.03
7	0.02	0.02	0.02	0.02	0.02	0.02	0.02	0.02	0.02	0.02	0.02	0.02	0.02	0.02	0.02	0.02	0.02	0.02	0.02	0.02	0.02	0.02	0.02	0.02	0.02	0.02	0.02	0.02	0.02	0.02	0.02
8	0.02	0.02	0.02	0.02	0.02	0.02	0.02	0.02	0.02	0.02	0.02	0.02	0.02	0.02	0.02	0.02	0.02	0.02	0.02	0.02	0.02	0.02	0.02	0.02	0.02	0.02	0.02	0.02	0.02	0.02	0.02
9	0.02	0.02	0.02	0.02	0.02	0.02	0.02	0.02	0.02	0.02	0.02	0.02	0.02	0.02	0.02	0.02	0.02	0.02	0.02	0.02	0.02	0.02	0.03	0.02	0.02	0.02	0.02	0.02	0.02	0.02	0.02
10	0.02	0.02	0.02	0.02	0.02	0.02	0.02	0.02	0.02	0.02	0.02	0.02	0.02	0.02	0.02	0.02	0.02	0.02	0.02	0.02	0.02	0.02	0.03	0.02	0.02	0.02	0.02	0.02	0.02	0.02	0.02
11	0.02	0.02	0.02	0.02	0.02	0.02	0.02	0.02	0.02	0.02	0.02	0.02	0.02	0.02	0.02	0.02	0.02	0.02	0.02	0.02	0.02	0.02	0.02	0.02	0.02	0.02	0.02	0.02	0.02	0.02	0.02
12	0.02	0.02	0.02	0.02	0.02	0.02	0.02	0.02	0.02	0.02	0.02	0.02	0.02	0.02	0.02	0.02	0.02	0.02	0.02	0.02	0.02	0.02	0.02	0.02	0.02	0.02	0.02	0.02	0.02	0.02	0.02
13	0.02	0.05	0.04	0.04	0.04	0.04	0.03	0.03	0.02	0.02	0.02	0.02	0.02	0.02	0.02	0.03	0.03	0.02	0.03	0.03	0.02	0.03	0.02	0.02	0.03	0.02	0.03	0.02	0.02	0.02	0.02
14	0.02	0.05	0.04	0.04	0.04	0.04	0.03	0.03	0.02	0.02	0.02	0.02	0.02	0.02	0.02	0.03	0.03	0.02	0.03	0.03	0.02	0.03	0.02	0.02	0.03	0.02	0.03	0.02	0.02	0.02	0.02
15	0.02	0.02	0.02	0.02	0.02	0.02	0.02	0.02	0.02	0.02	0.02	0.02	0.02	0.02	0.02	0.02	0.02	0.02	0.02	0.02	0.02	0.02	0.02	0.02	0.02	0.02	0.02	0.02	0.02	0.02	0.02
16	0.02	0.02	0.02	0.02	0.02	0.02	0.02	0.02	0.02	0.02	0.02	0.02	0.02	0.02	0.02	0.02	0.02	0.02	0.02	0.02	0.02	0.02	0.02	0.02	0.02	0.02	0.02	0.02	0.02	0.02	0.02
17	0.02	0.02	0.02	0.02	0.02	0.02	0.02	0.02	0.02	0.02	0.02	0.02	0.02	0.02	0.02	0.02	0.02	0.02	0.02	0.02	0.02	0.02	0.02	0.02	0.02	0.02	0.02	0.02	0.02	0.02	0.02
18	0.02	0.02	0.02	0.02	0.02	0.02	0.02	0.02	0.02	0.02	0.02	0.02	0.02	0.02	0.02	0.02	0.02	0.02	0.02	0.02	0.02	0.02	0.02	0.02	0.02	0.02	0.02	0.02	0.02	0.02	0.02
19	0.02	0.02	0.02	0.02	0.02	0.02	0.02	0.02	0.02	0.02	0.02	0.02	0.02	0.02	0.02	0.02	0.02	0.02	0.03	0.02	0.02	0.02	0.02	0.02	0.02	0.05	0.05	0.04	0.03	0.02	0.02
20	0.02	0.02	0.02	0.02	0.02	0.02	0.02	0.02	0.02	0.02	0.02	0.02	0.02	0.02	0.02	0.02	0.02	0.02	0.03	0.02	0.02	0.02	0.02	0.02	0.02	0.05	0.05	0.04	0.03	0.02	0.02
21	0.03	0.02	0.02	0.02	0.02	0.02	0.02	0.02	0.02	0.02	0.02	0.02	0.02	0.02	0.02	0.02	0.02	0.02	0.02	0.02	0.02	0.02	0.02	0.02	0.02	0.02	0.02	0.02	0.02	0.02	0.02
22	0.03	0.02	0.02	0.02	0.02	0.02	0.02	0.02	0.02	0.02	0.02	0.02	0.02	0.02	0.02	0.02	0.02	0.02	0.02	0.02	0.02	0.02	0.02	0.02	0.02	0.02	0.02	0.02	0.02	0.02	0.02
23	0.74	0.74	0.74	0.74	0.74	0.74	0.74	0.74	0.42	0.38	0.33	0.33	0.37	0.33	0.33	0.33	0.32	0.28	0.28	0.28	0.26	0.25	0.26	0.27	0.3	0.32	0.39	0.46	0.45	0.47	0.41
24	0.74	0.74	0.74	0.74	0.74	0.74	0.74	0.74	0.42	0.38	0.33	0.33	0.37	0.33	0.33	0.33	0.32	0.28	0.28	0.28	0.26	0.25	0.26	0.27	0.3	0.32	0.39	0.46	0.45	0.47	0.41
25	0.04	0.04	0.04	0.08	0.19	0.14	0.13	0.14	0.15	0.16	0.16	0.07	0.13	0.07	0.08	0.64	0.41	0.49	0.46	0.57	0.53	0.54	0.54	0.55	0.56	0.41	0.64	0.65	0.65	0.67	0.67
26	0.04	0.04	0.04	0.08	0.19	0.14	0.13	0.14	0.15	0.16	0.16	0.07	0.13	0.07	0.08	0.64	0.41	0.49	0.46	0.57	0.53	0.54	0.54	0.55	0.56	0.41	0.64	0.65	0.65	0.67	0.67
27	0.03	0.04	0.04	0.04	0.03	0.03	0.04	0.04	0.04	0.04	0.03	0.03	0.03	0.03	0.03	0.03	0.03	0.03	0.03	0.03	0.03	0.03	0.03	0.03	0.03	0.03	0.03	0.03	0.03	0.03	0.03
28	0.03	0.04	0.04	0.04	0.03	0.03	0.04	0.04	0.04	0.04	0.03	0.03	0.03	0.03	0.03	0.03	0.03	0.03	0.03	0.03	0.03	0.03	0.03	0.03	0.03	0.03	0.03	0.03	0.03	0.03	0.03
29	0.09	0.08	0.08	0.09	0.09	0.1	0.1	0.1	0.1	0.11	0.11	0.11	0.12	0.11	0.11	0.11	0.11	0.11	0.11	0.11	0.11	0.1	0.09	0.1	0.1	0.11	0.11	0.11	0.11	0.11	0.11
30	0.04	0.04	0.04	0.04	0.04	0.04	0.04	0.04	0.04	0.04	0.04	0.04	0.04	0.04	0.04	0.04	0.04	0.04	0.04	0.04	0.04	0.04	0.04	0.04	0.04	0.04	0.04	0.04	0.04	0.04	0.04
8degC	0	1	2	3	4	5	6	7	8	9	10	11	12	13	14	15	16	17	18	19	20	21	22	23	24	25	26	27	28	29	30
1	8.58	8.97	9.45	7.93	7.22	6.9	6.72	6.45	6.34	6.28	6.08	6.11	6.14	6.61	7.16	7.76	7.77	7.08	7.21	7.76	7.28	6.68	6.6	6.82	6.82	6.57	6.61	6.6	6.53	6.42	6.61
2	8.58	8.97	9.45	7.93	7.22	6.9	6.72	6.45	6.34	6.28	6.08	6.11	6.14	6.61	7.16	7.76	7.77	7.08	7.21	7.76	7.28	6.68	6.6	6.82	6.82	6.57	6.61	6.6	6.53	6.42	6.61
3	7.15	7.07	8.6	8.7	8.8	8.8	8.7	8.5	8.18	8.11	8.09	8	7.99	7.98	7.95	7.96	7.98	8.01	8.09	8.08	8.09	8.11	8.13	8.17	8.17	8.14	8.21	8.23	8.23	8.25	8.24
4	7.15	7.07	8.6	8.7	8.8	8.8	8.7	8.5	8.18	8.11	8.09	8	7.99	7.98	7.95	7.96	7.98	8.01	8.09	8.08	8.09	8.11	8.13	8.17	8.17	8.14	8.21	8.23	8.23	8.25	8.24
5	7.9	7.9	7.91	7.92	7.94	7.95	7.95	7.96	7.97	7.98	7.99	8	8.01	8.02	8.03	8.04	8.05	8.06	8.07	8.08	8.09	8.1	8.11	8.12	8.12	8.13	8.15	8.16	8.17	8.18	8.19
6	7.9	7.9	7.91	7.92	7.94	7.95	7.95	7.96	7.97	7.98	7.99	8	8.01	8.02	8.03	8.04	8.05	8.06	8.07	8.08	8.09	8.1	8.11	8.12	8.12	8.13	8.15	8.16	8.17	8.18	8.19
7	8.6	8.37	8.52	8.09	8.05	7.85	7.62	7.6	8.4	8.46	8.41	8.49	7.68	7.53	7.74	7.28	8	8.2	7.87	7.82	7.85	7.85	7.87	7.86	7.86	7.86	7.86	7.88	7.89	7.9	7.92
8	8.6	8.37	8.52	8.09	8.05	7.85	7.62	7.6	8.4	8.46	8.41	8.49	7.68	7.53	7.74	7.28	8	8.2	7.87	7.82	7.85	7.85	7.87	7.86	7.86	7.86	7.86	7.88	7.89	7.9	7.92
9	7.66	7.66	7.46	7.36	8	7.94	7.92	7.94	7.94	7.93	7.86	7.9	7.88	7.9	7.9	7.9	7.9	7.91	7.95	7.97	7.98	8.01	8.04	8.01	8.04	8.06	8.09	8.11	8.13	8.28	8.22
10	7.66	7.66	7.46	7.36	8	7.94	7.92	7.94	7.94	7.93	7.86	7.9	7.88	7.9	7.9	7.9	7.9	7.91	7.95	7.97	7.98	8.01	8.04	8.01	8.04	8.06	8.09	8.11	8.13	8.28	8.22
11	8.39	8.26	8.25	8.29	8.05	7.78	7.68	8.14	7.69	8.1	8.41	8.75	7.94	7.98	7.98	7.98	7.99	8	8	8.01	8.02	8.04	8.05	8.06	8.07	8.07	8.08	8.1	8.1	8.12	8.1
12	8.39	8.26	8.25	8.29	8.05	7.78	7.68	8.14	7.69	8.1	8.41	8.75	7.94	7.98	7.98	7.98	7.99	8	8	8.01	8.02	8.04	8.05	8.06	8.07	8.07	8.08	8.1	8.1	8.12	8.1
13	8.06	8.09	8.09	8.09	8.09	8.09	8.09	8.08	8.15	8.12	8.14	8.32	8.26	8	8.04	7.92	7.92	7.76	7.68	8	7.93	7.94	7.91	7.9	7.91	7.92	7.92	7.93	7.94	7.95	7.96
14	8.06	8.09	8.09	8.09	8.09	8.09	8.09	8.08	8.15	8.12	8.14	8.32	8.26	8	8.04	7.92	7.92	7.76	7.68	8	7.93	7.94	7.91	7.9	7.91	7.92	7.92	7.93	7.94	7.95	7.96
15	7.5	8.69	8.42	8.19	8.21	8.11	8.21	8.22	8.09	8.11	8.19	8.24	8.07	8.17	8.21	8.25	8.27	8.32	8.02	7.87	7.93	7.87	7.87	7.68	7.78	7.66	7.64	7.68	7.62	7.62	7.64
16	7.5	8.69	8.42	8.19	8.21	8.11	8.21	8.22	8.09	8.11	8.19	8.24	8.07	8.17	8.21	8.25	8.27	8.32	8.02	7.87	7.93	7.87	7.87	7.68	7.78	7.66	7.64	7.68	7.62	7.62	7.64
17	7.75	7.75	7.77	8.14	8.27	8.36	8.36	8.21	8.23	8.17	8.18	8.09	8.05	8.07	8.08	8.08	8.07	8.07	8.08	8.1	8.11	8.12	8.13	8.14	8.15	8.16	8.17	8.18	8.2	8.21	8.22
18	7.75	7.75	7.77	8.14	8.27	8.36	8.36	8.21	8.23	8.17	8.18	8.09	8.05	8.07	8.08	8.08	8.07	8.07	8.08	8.1	8.11	8.12	8.13	8.14	8.15	8.16	8.17	8.18	8.2	8.21	8.22
19	8.17	8.2	8.22	8.2	8.21	8.22	8.25	8.25	8.22	8.28	8.21	8.25	8.26	8.26	8.26	8.28	8.35	8.4	8.28	8.28	8.26	8.27	8.28	8.3	8.31	8.32	8.31	8.34	8.36	8.37	8.34
20	8.17	8.2	8.22	8.2	8.21	8.22	8.25	8.25	8.22	8.28	8.21	8.25	8.26	8.26	8.26	8.28	8.35	8.4	8.28	8.28	8.26	8.27	8.28	8.3	8.31	8.32	8.31	8.34	8.36	8.37	8.34
21	7.65	7.66	7.74	7.84	7.78	7.8	7.85	7.86	8.47	8.48	8.57	8.41	8.36	8.27	8.21	8.18	8.22	8.23	8.25	8.28	8.29	8.32	8.34	8.36	8.38	8.4	8.46	8.53	8.59	8.63	8.66
22	7.65	7.66	7.74	7.84	7.78	7.8	7.85	7.86	8.47	8.48	8.57	8.41	8.36	8.27	8.21	8.18	8.22	8.23	8.25	8.28	8.29	8.32	8.34	8.36	8.38	8.4	8.46	8.53	8.59	8.63	8.66
23	7.51	7.43	7.39	7.91	7.99	8.01	8.02	8.03	8.02	8.03	8.06	8.09	8.09	8.1	8.18	8.18	8.19	8.24	8.27	8.28	8.29	8.3	8.32	8.36	7.87	8	8.01	7.83	7.46	7.3	7.37
24	7.51	7.43	7.39	7.91	7.99	8.01	8.02	8.03	8.02	8.03	8.06	8.09	8.09	8.1	8.18	8.18	8.19	8.24	8.27	8.28	8.29	8.3	8.32	8.36	7.87	8	8.01	7.83	7.46	7.3	7.37
25	8.71	8.8	8.69	8.53	8.57	8.62	8.61	8.72	8.72	8.72	8.77	8.79	8.94	8.83	8.53	8.4	8.38	8.43	8.39	8.6	8.3	7.98	8.15	8.25	8.33	8.47	8.54	8.59	8.68	8.7	8.76
26	8.71	8.8	8.69	8.53	8.57	8.62	8.61	8.72	8.72	8.72	8.77	8.79	8.94	8.83	8.53	8.4	8.38	8.43	8.39	8.6	8.3	7.98	8.15	8.25	8.33	8.47	8.54	8.59	8.68	8.7	8.76
27	7.51	7.43	7.39	7.91	7.99	8.01	8.02	8.03	8.02	8.03	8.06	8.09	8.09	8.1	8.18	8.18	8.19	8.24	8.27	8.28	8.29	8.3	8.32	8.36	7.87	8	8.01	7.83	7.46	7.3	7.37
28	8.71	8.8	8.69	8.53	8.57	8.62	8.61	8.72	8.72	8.72	8.77	8.79	8.94	8.83	8.53	8.4	8.38	8.43	8.39	8.6	8.3	7.98	8.15	8.25	8.33	8.47	8.54	8.59	8.68	8.7	8.76
29	7.84	7.85	8.12	7.97	8.04	8.04	8.06	8.07	8.08	8.09	8.1	8.11	8.12	7.79	8.44	8.26	8.29	8.14	8.1	8.21	8.25	8.24	8.21	8.18	8.26	8.23	8.18	8.09	8.12	8.14	8.14
30	8.13	8.11	8.08	8.08	8.08	8.08	8.07	8.07	8.07	8.07	8.07	8.07	8.08	8.08	8.08	8.09	8.09	8.1	8.1	8.11	8.12	8.12	8.13	8.13	8.14	8.14	8.15	8.16	8.16	8.17	8.18

## Sheet: CV
HR										SBP			DBP			MAP
HR	0	5	10	15	20	25	30	35		Pre	Post		Pre	Post		Pre	Post
0degC
1	84	77	68	60	77	62	75	76		138	114		111	76		120	88.6667
2	64	65	59	60	52	67	57	54		116	119		60	67		78.6667	84.3333
3	69	80	68	73	74	65	73	72		108	104		64	58		78.6667	73.3333
4	72	82	84	81	75	71	76	67		133	123		80	76		97.6667	91.6667
5	73	90	88	89	71	77	75	77		119	120		64	65		82.3333	83.3333
6	103	84	86	75	85	79	86	69		120	122		64	71		82.6667	88
7	67	69	68	64	69	65	64	68		113	116		78	76		89.6667	89.3333
8	96	82	95	89	80	90	87	76		108	107		58	63		74.6667	77.6667
9	84	102	86	83	91	84	83	66		125	128		76	82		92.3333	97.3333
10	68	67	66	69	66	64	67	67		103	116		70	73		81	87.3333
11	71	74	71	62	79	72	61	80		106	102		64	61		78	74.6667
12	81	74	73	67	68	69	75	75		116	108		68	70		84	82.6667
13	64	65	65	86	61	80	60	58		112	103		71	72		84.6667	82.3333
14	64	84	87	89	84	81	83	82		122	104		64	66		83.3333	78.6667
15	66	66	57	65	64	64	61	62		110	117		69	71		82.6667	86.3333
16	70	72	70	67	73	68	71	70		124	130		69	78		87.3333	95.3333
17	76	77	80	78	71	75	70	71		128	108		73	64		91.3333	78.6667
18	61	58	62	61	61	65	60	57		130	120		91	86		104	97.3333
19	45	51	51	51	53	53	53	70		114	137		68	80		83.3333	99
20	63	62	64	64	69	67	64	78		113	113		66	64		81.6667	80.3333
21	74	82	88	85	85	90	80	81		112	125		64	80		80	95
22	77	76	72	70	86	79	80	79		104	93		66	66		78.6667	75
23	78	99	97	90	84	86	87	81		121	116		84	78		96.3333	90.6667
24	76	88	97	98	96	80	75	85		117	128		80	97		92.3333	107.333
25	97	97	95	85	81	80	86	80		95	95		64	56		74.3333	69
26	79	85	86	88	74	78	86	80		99	98		69	60		79	72.6667
27	75	81	71	71	71	72	65	61
28	82	89	72	75	73	69	74	69
29	62	79	77	82	75	79	75	65		115	130		74	86		87.6667	100.667
30	76	81	73	75	70	70	66	68		98	100		66	56		76.6667	70.6667
HR	0	5	10	15	20	25	30	35		0	30		0	30		0	30
8degC
1	87	81	70	71	70	76	74	71		112	109		71	72		84.6667	84.3333
2	68	68	73	71	65	70	66	61		120	121		67	64		84.6667	83
3	63	77	74	74	76	68	72	72		84	103		57	60		66	74.3333
4	69	68	78	70	72	66	70	79		119	121		76	77		90.3333	91.6667
5	70	78	79	81	78	78	75	80		109	115		65	56		79.6667	75.6667
6	112	84	90	79	95	90	104	88		113	103		67	59		82.3333	73.6667
7	66	67	68	70	72	73	66	72		124	120		71	75		88.6667	90
8	84	92	83	84	90	87	88	81		94	97		51	53		65.3333	67.6667
9	90	97	93	99	85	90	99	97		137	116		84	73		101.667	87.3333
10	67	69	70	68	70	67	65	65		104	114		73	68		83.3333	83.3333
11	77	86	85	74	90	78	79	71		120	106		69	68		86	80.6667
12	79	78	87	78	78	83	80	70		111	104		64	62		79.6667	76
13	64	74	71	64	76	63	61	68		116	118		63	69		80.6667	85.3333
14	80	72	87	84	86	76	67	82		123	108		69	57		87	74
15	66	61	74	72	71	66	66	66		104	115		60	53		74.6667	73.6667
16	80	75	71	71	71	63	74	74		122	106		66	84		84.6667	91.3333
17	79	83	84	83	74	75	70	74		123	111		69	71		87	84.3333
18	82	84	74	74	73	74	72	75		111	127		76	79		87.6667	95
19	61	69	71	67	58	60	58	57		132	128		71	83		91.3333	98
20	80	73	70	74	72	71	69	68		122	116		69	63		86.6667	80.6667
21	68	71	77	72	76	72	68	81		124	112		66	67		85.3333	82
22	76	73	83	75	77	74	81	81		113	105		72	71		85.6667	82.3333
23	72	78	82	84	80	81	81	80		115	122		83	82		93.6667	95.3333
24	72	75	76	78	80	80	86	75		102	111		86	80		91.3333	90.3333
25	96	96	92	80	80	81	82	87		107	99		64	62		78.3333	74.3333
26	83	89	83	77	76	76	80	80		101	103		78	71		85.6667	81.6667
27	81	78	68	62	62	60	63	60
28	73	94	96	96	98	89	86	73
29	65	63	65	69	72	67	65	61		118	112		80	75		92.6667	87.3333
30	75	71	68	66	64	61	62	72		96	105		62	70		73.3333	81.6667

## Sheet: Perceptual
TS	0	5	10	15	20	25	30	35		PS	0	5	10	15	20	25	30	35
0degC										0degC
1	3	0	1	2	4	2	2	5		1	0	8	8	7	3	4	3	2
2	4	1	2	1	2	2	2	4		2	1	8	6	7.5	3	4	3	1
3	4	1	2	1	2	3	3	5		3	0	9	8	8	6	3	2	1
4	3	1	1	2	2	3	2	3		4	1	6	6	5	4	3	2	1
5	4	1	2	1	2	2	2	5		5	0	8	7	9	7	6	6	1
6	4	1	1	1	1	2	2	3		6	0	7	7	6	9	6	6	3
7	3	1	1	0	2	2	2	5		7	0	3	4	5	3	2	2	0
8	4	1	1	1	1	1	2	2		8	0	4	5	4	5	3	2	7
9	4	2	3	2	3	4	2	4		9	0	3	3	3	0	1	2	0
10	3	1	1	2	4	2	2	4		10	0	3	3	2	0	2	1	0
11	5	2	1	1	1	1	2	5		11	0	2	4	7	5	4	2	0
12	4	1	1	1	1	1	2	3		12	0	3	7	7	8	8	6	3
13	4	1	0	2	2	0	3	3		13	0	5	7	4	4	9	3	2
14	4	1	2	2	2	3	2	4		14	0	6	4	3	3	1	1	0
15	3	1	1	2	1	2	2	3		15	1	7	7	5	7	5	5	2
16	3	1	1	1	2	2	2	5		16	1	7	5	5	1	5	5	0
17	3	1	1	1	3	3	3	5		17	0	3	4	5	2	2	1	0
18	3	2	2	2	1	1	1	4		18	0	3	2	2.5	4	4	5	0
19	4	1	1	2	2	2	2	3		19	0	5	7	4	4	4	3.5	3
20	3	1	1	2	1	1	2	2		20	0	6	5	4	5	5	4	6
21	4	2	2	1	2	3	3	4		21	0	4	4	5	4	3	2	0
22	4	2	3	3	3	3	3	4		22	0	5	3	4	4	3	3	0
23	4	1	2	2	2	2	2	3		23	0	5	4	3	3	2	1	1
24	4	0	2	3	1	3	3	4		24	0	4.5	4	2	5	2	1	0
25	5	1	1	2	3	3	3	3		25	0	5	6	1	1	1	1	0
26	5	1	4	4	5	5	5	5		26	0	1	1	0	0	0	0	0
27	4	2	1	1	1	1	1	3		27	0	3	4	4	5	5	4	1
28	4	1	1	1	3	1	1	2		28	0	4	4	5	2	3	3	1
29	2	1	0.5	0.5	1	0.5	1	4		29	0	3	4	4	3	4	3	0
30	4	0.5	0.5	0.5	0.5	0.5	1	5		30	0	3.5	4	3	3	2.5	2	1
TS	0	5	10	15	20	25	30	35		PS	0	5	10	15	20	25	30	35
8degC										8degC
1	3	1	2	3	2	1	1	5		1	1	7	4	1	4	6	3	0
2	3	2	2	2	2	2	2	3		2	0	4	4	4	4	4	3	3
3	4	2	1	1	1	1	2	4		3	1	4	4	4	5	4	4	2
4	2.5	1	2	2	2	2.5	2	4		4	1	4	4	4	4	4	4	1
5	4	2	3	2	3	2	3	5		5	0	4	3	4	3	3	3	0
6	3	1	2	4	3	2	2	5		6	2	5	4	3	4	4	4	1
7	4	2	3	3	2	3	2	3		7	0	1	0	0	1	0	0	0
8	4	2	2	2	2	2	2	5		8	0	1	1	1	1	0	0	0
9	3	2	2	2	3	3	3	4		9	0	1	1	2	0	0	0	1
10	3	2	3	3	3	4	2	4		10	0	2	1	0	0	0	0	0
11	5	3	3	3	3	3	3	5		11	0	1	1	1	0	0	1	0
12	4	2	2	2	2	2	3	4		12	0	2	2	2	2	2	2	0
13	4	2	2	3	2	3	4	5		13	0	2	2	1	3	1	1	0
14	3	2	2	2	3	3	4	4		14	0	5	4	3	1	1	1	0
15	4	2	2	2	2	2	2	3		15	1	2	2	2	2	2	3	1
16	4	3	3	3	3	2	3	4		16	1	2	2	2	2	2	2	1
17	3	2	3	3	2	2	2	3		17	0	2	1	1	2	2	3	1
18	3	2	2	2	1	1	1	4.5		18	0	1	2	2	2	3	3	0
19	4	2	1.5	1.5	2	1.5	1.5	3		19	0	1	2	1.5	1.5	1.5	1.5	0
20	4	2	2	2	2	2	2	3		20	0	1	2	1	2	2	1	0
21	4	4	4	4	4	4	4	4		21	0	1	2	1	1	1	1	0
22	4	4	4	4	4	4	4	4		22	0	1	1	1	1	1	1	0
23	4	3	3	3	3	3	4	4		23	0	0	0	0	0	0	0	0
24	5	4	4	4	4	4	4	4.5		24	0	0	0	0	0	0	0	0
25	4	3	3	4	2	2	2	5		25	0	1	0	0	2	2	2	0
26	3	2	4	5	4	4	4	5		26	0	1	0	0	0	0	0	0
27	4	3	3	3	4	3	3	4		27	0	0	1	1	1	1	0	0
28	4	2	2	3	2	3	3	4		28	0	1	1	1	1.5	0	0	0
29	2	1	1	0.5	1	2	1.5	4		29	0	1	1	2	1	1	1	0
30	3	1.5	1.5	2	1.5	1	1	3		30	0	0	0	0	0	0	0	0
